# Supplementary material for: Clinical Outcomes and Women’s Experiences before and after the Introduction of Mifepristone into Second-Trimester Medical Abortion Services in South Africa
Source: PLoS One. 2016 Sep 1;11(9):e0161843. doi: 10.1371/journal.pone.0161843 (PMC5008795; doi:10.1371/journal.pone.0161843)
Supplement: S1 File — (XLSX) [file pone.0161843.s001.xlsx]

## Sheet: Data
cohort	exposure	hosp_stay	age	parity	timeftex	efficacy	time_completion	total_Miso_doses	analgesia	complications	GAadmis_d	language	cousing	start_fp	miso_1_route	tot_miso_dose	satisfaction	recomend	pain	vomiting	dizzy	tired	brst tender	headache	nausea	diarrhoea	same again
2008	0	2	1	1		0	50	11	0		128	4	1	1	PV	4600	0	0	5	1	1	1	0	0	0	0	5
2008	0	2	1	0		0	96	15	0		125	3			PV	6200											99
2008	0	2	1	1		1	18	3	0	1	124	3	1	1	PV	1400	1	1	3	0	1	0	0	0	0	0	5
2008	0	2	1	1		0	28	5	0		123	2	0	1	PV	2200	1	1	3	0	0	1	0	1	0	0	5
2008	0	2	1	1		0	49	6	0		130	3			PV	2600											99
2008	0	2	1	1		0	51	5	0	1	141	3	1	1	PV	2200	1	0	5	0	0	1	0	0	0	0	1
2008	0	1	1	1		1	17	4	0		137	2	1	1	PV	1800	1	0	5	0	0	1	0	0	0	0	1
2008	0	1	1	1		1	23	6	0		126	3			PV	2200											99
2008	0	2	2	1		1	199	36	0		140	3	1	1	PV	14600	1	1	1	0	0	0	0	0	0	0	1
2008	0	2	2	1		0		25	0		129				PV	9800											99
2008	0	2	1	1		0	30	3	0		126	2	1	1	PV	1400	1	1	4	0	0	0	0	0	0	0	1
2008	0	1	2	1		1	13	4	0		136	3	0	1	PV	1800	1	1	3	1	0	0	1	1	0	1	1
2008	0	1	1	0		1	22	6	0		139	2	1	1	PV	2200	1	1	5	1	0	1	0	0	0	0	1
2008	0	1	3	1		1	20	5	0		131	1	1	1	PV	2200	1	1	5	1	1	1	1	1	0	1	1
2008	0	1	1	1		1	13	3	0		109	2	1	1	PV	1400	1	0	5	0	1	0	0	0	0	0	1
2008	0	2	1	1		1	48	5	0		125	3	1	1	PV	2200	1	1	2	1	0	1	0	1	0	0	1
2008	0	1	1	1		1	8	2	0		140	1		1	PV	1000	1	0	3	0	0	1	0	1	0	0	5
2008	0	2	2	1		0	58	9	0		126	2	0	1	PV	3200	1	1	2	0	1	1	1	0	0	0	1
2008	0	1	1	1		0	68	4	0		108	2	1	1	PV	1800	1	1	1	0	1	0	1	0	0	0	1
2008	0	2	2	1		1		12	0		123	3			PV	5000											99
2008	0	1	2	1		0	23	4	0		138	3	1	1	PV		1	1	4	0	0	1	0	0	0	1	1
2008	0	1	1	1		0	24	5	0		127	3	0	1	PV		1	1	1	0	0	1	0	0	0	1	1
2008	0	1	2	1		1	10	3	0		127	3	0	1	PV	1400	1	1	3	1	0	1	1	0	0	0	3
2008	0	1	2	0		1	15	4	0		100	3	0	1	SL	800	1	1	1	1	0	0	0	1	0	0	1
2008	0	2	2	1		0	63	7	0	1	133	3	0	1	PV	3200	1	1	5	1	1	1	0	1	0	0	1
2008	0	1	1	0		1	15	5	0		137				PV	2200											99
2008	0	1	1	0		0	25	5	0		112	3	1	1	PV	2400	1	1	4	0	0	1	0	1	0	1	1
2008	0	2	1	1		1	30	9	0		128	3	1	1	PO	3600	1	1	4	0	0	0	0	0	0	1	3
2008	0	1	1	1		1	20	5	0		134	3	1	1	PV	2200	1	1	4	0	0	1		0	0	1	3
2008	0	1	1	0		1	20	5	1		140	3	0	1	PV	2400	1	1	5	1	1	0	0	0	0	0	5
2008	0	1	2	1		1	16	4	0		128	3	0	1	PV	1400	1	0	3	1	0	0	0	0	0	1	1
2008	0	1	2	1		1	9	3	1		118	4	1	1	PV	1400	1	0	4	0	1	1	1	1	0	0	5
2008	0	2	2	1		1	23	5	1		116	4	1	1	PV	1800	1	1	1	0	0	1	0	1	0	1	1
2008	0	1	2	1		1	24	5	0		116	3	1	1	PV	2400	1	1	3	0	0	0	1	1	0	1	1
2008	0	2	2	1		0	34	6	0		125	3	1	1	PV	2600	1	1	3	0	0	1	0	1	0	0	1
2008	0	2	1	1		1	29	5	0		100	3	0	1	PO	2000	1	1	5	0	0	0	1	0	0	1	5
2008	0	1	1	0		0	27	3	0		120	3	1	1	PV	1400	1	1	5	1	1	1	1	1	1	1	5
2008	0	2	2	1		0	39	3	0		129	3	1	1	PO	1200	1	0	5	1	1	1	1	1	0	0	5
2008	0	1	2	1		1	18	4	0		126	2	1	1	PV	1800	1	1	4	1	1	1	0	1	0	1	3
2008	0	1	2	1		1	25	4	0		127	3	1	1	PV	1800	1	1	5	0	0	0	0	1	0	1	1
2008	0	1	1	1		1	11	4	0		137	3	0	1	PV	1800	1	1	1	0	0	0	1	0	0	0	1
2008	0	2	1	0		0	35	5	0		129	3	0	1	PV	2200	1	1	2	0	1	0	1	0	0	1	1
2008	0	2	1	0		0			0		129	3	0	1			1	1	1	1	1	0	0	0	0	1	1
2008	0	1	1	1		0	20	5	0		120	3	0	1	PV	2200	1	1	1	1	1	1	1	1	0	1	1
2008	0	2	3	1		0	120	12	0		104	3	1	1	PO	3420	1	1	2	1	1	1	1	1	0	1	1
2008	0	0	1	1		1	5	2	0		125	3			PV	1000											99
2008	0	2	2	1		0	23	6	1		117	3	1	1	PV	2400	1	1	1	0	0	0	1	0	0	1	1
2008	0	2	1	0		0	19	3	1		123	3	1	1	PV	1400	1	1	4	1	1	1	1	1	0	1	1
2008	0	1	2	1		0	15	3	0		128	3	0	1	PO	1200	1	1	1	0	0	0		0	0	0	1
2008	0	2	1	1		0	29	3	1		130	3	1	1	PV	1400	1	1	2	1	0	0	1	0	0	1	1
2008	0	1	1	1		1	21	5	1		135	2	1	1	PV	2200	1	1	1	0	0	0	0	0	0	0	1
2008	0	1	1	1		0	25	3	1		127	2	1	1	PV	1800	1	1	2	0	1	0	0	0	0	1	1
2008	0	1	2	1		1	22	6	0		122	3	0	1	PV	2200	1	0	5	0	0	0	0	0	0	1	5
2008	0	1	2	1		1	11	3	0		130	3	0	1	PV	1000	1	0	5	0	0	0	0	1	0	0	5
2008	0	1	1	1		0	28	4	1		126	2	1	1	PV	1800	1	1	1	0	0	0	0	0	0	0	1
2008	0	1	1	1		0	21	5	1		128				PV	2200											99
2008	0	2	3	1		0	68	17	0		101	3	0	1	PO	6400	1	1	2	0	0	0	1	0	0	1	1
2008	0	1	1	1		1	16	5	0		112	3	0	1	PO	2000	1	1	2	0	0		0	0	0	1	5
2008	0	2	2	1		0	17	5	1		126	1	1	1	PO	2000	1	1	2	0	1	1	0	1	0	0	1
2008	0	1	2	1		1	18	5	0		133	3	1	1	PV	1800	1	1	1	0	0	1	0	0	0	1	1
2008	0	1	2	1		1	15	4	0		126	3	0	1	PV	1400	1	1	1	0	0	0	1	0	0	0	1
2008	0	1	1	1		1	14	5	0		131	3	1	1	PV	1800	1	1	1	0	1	1	1	0	0	0	1
2008	0	2	2	1		0	68	13	0		133	2	1	1	PV	5400	1	1	2	1	1	1	1	1	0	1	1
2008	0	1	3	1		0	17	3	0		125	2	1	1	PV	1400	1	1	1	0	1	1	0	1	0	1	1
2008	0	1	2	1		1	12	3	0		137				PV	1400											99
2008	0	2	2	0		0	25	4	0		125	3	0	1	PV	1800	1	1	1	0	1	1	0	1	0	1	1
2008	0	2	2	1		0	115	11	0		105	3	0	1	PO	2650	1	1	1	0	1	1	1	0	0	1	1
2008	0	2	1	0		0	20	4	0		99	3	1	1	PO	1600	1	1	2	1	0	1	1	0	1	1	1
2008	0	2	1	0		0			1		92	1	1	1			1	1	1	0	0	1	0	1	0	0	5
2008	0	2	1	0		1			0		94	1	1	1			1	0	3	0	0	1	0	0	0	0	1
2008	0	2	2	1		0	29	3	1		125	3	0	1	PV	1400	1	1	3	0	0	0	0	0	0	1	5
2008	0	2	2	1		0	29	4	1		132	3	0	1	PV	1800	1	1	4	0	0	0	0	0	0	1	5
2008	0	2	1	1		0	46	11	0		127	2	1	1	PV	4600	1	0	5	0	0	1	1	0	0	1	5
2008	0	1	1	1		1	17	4	0		129	2	0	1	PV	1400	1	0	5	0	0	0	0	0	0	0	5
2008	0	1	1	1		1	16	4	0		130	3	0	1	PV	1400	1	0	5	0	0	1	0	0	0	1	5
2008	0	1	1	1		0		3	0		139	2	1	1	PV	1400	1	0	3	1	1	1	0	1	0	0	5
2008	0	1	1	0		1	2	2	1		129	2	1	1	PV	1400	0	0	5	1	0	0	0	0	0	1	5
2008	0	2	1	1		1	82	11	0		141	4	1	1	PV	4800	0	0	5	0	0	1	0	0	0	0	5
2008	0	1	2	1		0	28	5	0		134	3	1	1	PV	1800	1	0	5	1	0	0	1	0	0	0	5
2008	0	2	2	1		1	19	5	1		136	3	1	1	PV	2200	1	1	5	0	0	0	0	0	0	1	5
2008	0	2	1	1		1	15	3	1		123	3	1	1	PV	1400	1	0	5	0	0	0	0	0	0	1	5
2008	0	2	1	1		0	23	4	1		137	3	0	1	PV	1800	1	1	5	0	0	1	0	0	0	1	5
2008	0	1	1	1		1	23	2	0		127	2			PV	1000											99
2008	0	1	2	1		0	28	4	0		122	4	1	1	PV	1800	1	0	4	0	0	1	0	1	0	1	5
2010	0	2	2	1	56.013	0	60.1839	8	0	1	98	1	1	1	PO	3200	1	0	3	0	1	1	0	0	1	1	4
2010	0	1	3	1	16.013	1	19.0054	3	0		94	1	1	1	SL	1200	1	1	1	0	1	0	0	0	0	1	5
2010	0	2	3	1	13.003	0	32.1855	3	1		128	1	1	1	PO	1200	1	0	5	0	1	0	0	0	1	1	4
2010	0	2	2	0	10.9979	0	28.581	3	1		93	3	1	1	PO	1200	0	0	4	0	0	0	0	0	0	1	4
2010	0	2	1	1	24.0023	1	23.9935	6	1		101	3	0	1	PO	2400	1	1	2	0	0	0	1	1	0	1	5
2010	0	2	1	0	19.0062	1	21.2628	5	1		125	1	1	1	PO	2000	1	0	5	0	1	1	0	0	1	1	4
2010	0	2	1	0	163	0	197.008	25	1		111	3	0	1	PO	9600	1	0	4	0	0	0	0	0	0	1	4
2010	0	2	2	1	216.433	0	229.012	33	0		96	3	0	1	PO	12800	0	0	4	0	0	0	0	0	0	1	5
2010	0	2	1	1	9.01596	0	50.2443	3	1		101	2	0	1	PO	1200	1	0	4	0	1	1	0	1	0	1	3
2010	0	1	2	1	5.59862	1	5.93465	2	1		102	3	0	1	PO	800	1	1	2	1	1	0	0	0	1	1	3
2010	0	2	2	1	10.0075	1	10.0124	3	0		97	2	0	1	PO	1200	0	0	4	1	1	1	0	0	1	1	5
2010	0	2	1	0	184.515	0	189.435	23	1	1	94	3	1	1	PO	9200	0	0	4	1	1	0	0	0	1	0	5
2010	0	2	1	1	41.6558	0	54.6497	10	1		140	3	0	1	PV	4200	1	0	5	1	1	1	1	1	1	0	5
2010	0	2	1	1	10.9967	1	10.9955	3	1		96	1	1	1	PV	1400	1	0	5	1	1	1	1	1	1	0	4
2010	0	2	2	1	11.4965	0	32.1855	3	0		98	3	0	1	PV	800	1	0	5	0	0	1	1	1	1	1	5
2010	0	2	2	1	169.006	1	171.996	21	1		116	3	0	1	PV	8600	1	0	5	1	1	1	1	1	1	0	5
2010	0	2	1	1	11.2521	0	35.9356	3	1		108	2	1	1	PV	1400	0	1	4	0	0	1	1	0	0	0	3
2010	0	2	1	0	4.99865	1	5.49774	2	1		123	2	1	1	PV	1000	0	1	3	0	1	1	0	1	1	0	5
2010	0	2	2	1	26.0032	0	85.6337	5	1	1	112	1	0	1	PV	2200	0	0	5	0	1	1	1	1	0	1	5
2010	0	2	1	1	14	0	26.0688	4	1		118	3	1	1	PV	1800	1	1	3	1	1	1	0	1	1	0	1
2010	0	2	1	0	14.0071	0	43.6178	3	1	1	123	3	0	1	PV	1400	1	1	5	0	0	1	1	1	1	1	3
2010	0	2	1	1	12.0032	0	29.6004	3	0		119	3	1	1	PV	1400	1	1	3	0	1	1	1	0	1	0	1
2010	0	1	1	1	13.5035	0	27.4887	4	1		96	1	0	1	PV	1000	1	0	5	0	0	1	0	0	0	1	5
2010	0	2	1	1	81.3466	0	84.9419	13	1		104	2	0	1	PV	4600	1	0	5	1	1	1	1	1	1	1	5
2010	0	2	1	1	79.4888	0	96.4836	15	1		133	4		1	PV	6200
2010	0	1	2	1	10.7495	0	15.3646	4	1		112	3	1	1	PV	1800	1	1	2	0	0	0	1	0	0	1	1
2010	0	1	1	0	11.0828	1	17.7675	4	1		122	2	1	1	PV	1800	1	1	3	0	0	1	0	0	0	0	2
2010	0	2	2	1	16.9995	0	34.9889	4	1		120	3	1	1	PV	1800	1	1	5	0	0	0		0	0	1	1
2010	0	2	2	1	11.9022	0	37.6468	3	1		129	3	0	1	PV	1400	1	1	5	0	0	0	0	0	0	1	1
2010	0	1	1	0	20.0126	1	20.0249	4	1		115	3	1	1	PV	1800	1	1	4	0	0	0	0	0	1	0	1
2010	0		2	1		1		20	0		131	4			PV	8200
2010	0	2	2	1	32.2492	0	36.2997	7	1		115	3	0	1	PV	1800	1	1	5	0	0	0	0	0	0	1	2
2010	0	1	1	1	19.2492	1	19.2603	5	0		122	3	1	1	PV	2200	1	1	5	0	0	1	0	0	1	1	1
2010	0	2	3	1	21.4856	0		7	1		123	3	1	1	PV	3200	1	1	5	0	0	1	1	0	0	1	5
2010	0	1	2	1	13.3189	1	16.4932	4	0		123	3	1	1	PV	1000	1	0	5	0	0	0	0	1	0	1	5
2010	0	2	3	1	30.9856	0	37.0642	8	0		121	4		1	PV	3400
2010	0	1	2	1	21.1485	1	24.4668	6	1		125	1	1	1	PV	2600	1	1	5	0	0	1	1	1	1	1	2
2010	0	2	1	0	17.9913	0	36.5909	5	1		117	3	1	1	PV	2200	1	1	5	1	1	1	0	0	1	1	5
2010	0	2	3	1	34.5179	0	36.5181	7	1		114	1	1	1	PV	3000	1	1	4	0	1	1	0	0	0	1	1
2010	0	2	1	1	9.983	0	24.2483	3	1	1	124	3	0	1	PV	1400	1	1	5	1	1	1	0	0	0	1	1
2010	0	2	1	1	17.983	0	25.8867	3	1		121	3	0	1	PV	1400	1	1	3	0	1	1	0	0	1	0	2
2010	0	2	1	0	116.746	1	116.763	25	0		125	2	1	1	PV	10200	0	0	5	0	1	0	0	0	0	1	5
2010	0	2	3	1	19.9961	0	35.7171	4	1		109	3	0	1	PV	1800	1	1	5	0	0	0	0	1	0	1	5
2010	0	1	1	1	11.4961	0	14.2723	3	1		129	3	1	1	PV	1400	1	1	4	1	0	0	0	0	1	1	5
2010	0	2	2	1	8.98741	0	25.9959	3	0	1	120	3	0	1	PV	1400	1	1	3	0	1	1	1	0	0	1	3
2010	0	1	1	1	11.9874	1	11.9785	3	1		121	3	0	1	PV	1400	1	1	5	0	0	0	1	1	1	1	5
2010	0	1	2	1	8.01184	1	9.0294	1	1		121	3	1	1	PV	600	1	1	5	0	0	0	0	1	0	0	5
2010	0	2	3	1	11.986	0	24.6852	4	1		127	3	1	1	PV	1000	1	1	4	1	1	0	0	0	1	1	5
2010	0	1	3	1	4.48603	0	18.7142	2	1		101	1	1	1	PV	1000	1	1	4	0	0	1	0	0	1	0	5
2010	0	1	2	1	18.5018	1	18.4957	5	0		126	1	1	1	PV	2200	1	0	5	0	0	0	0	1	0	0	5
2010	0	2	1	1	14.5018	0	39.9041	4	1		105	3	1	1	PV	1200	1	1	5	0	0	0	0	0	1	1	2
2010	0	2	1	1	28	0	39.5036	5	1		114	3	0	1	PV	1200	1	1	5	0	0	1	0	1	1	1	2
2010	0	1	1	1	9.50514	1	11.4324	5	1		104	1	1	1	PV	2200	1	1	3	0	1	1	1	1	0	1	2
2010	0	2	1	1	18.0112	0	49.9166	5	1		111	2	1	1	PV	2200	1	1	5	0	0	1	0	0	0	0	5
2010	0	2	2	1	12.6609	0	53.157	3	1		110	3	0	1	PV	1400	1	1	4	0	1	1	1	0	0	1	5
2010	0	2	1	0	12.0112	0	52.538	6	1		112	4	1	1	PV	2600	0	1	5	0	1	1	0	0	0	1	5
2010	0	2	2	1	17.1545	0	26.1052	5	1		113	3	0	1	PV	2200	1	1	5	0	0	0	0	1	0	1	5
2010	0	1	1	1	13.4878	0	17.986	5	1		119	3	0	1	PV	1200	1	1	5	0	1	1	1	1	1	1	2
2014	1	1	2	1	8.22841	0	8.81095	3	1		105	2	0	1	PV	1600	1	1	4	1	1	1	1	0	0	1	1
2014	1	2	2	1	31.8214	0	33.569	11	1		141	3	0	1	PV	4800	1	1	2	1	0	1	0	1	1	1	1
2014	1	1	1	1	14.1631	0	14.4907	5	1		140	3	1	1	PV	2400	1	1	3	1	0	1	0	0	0	1	1
2014	1	1	2	1	5.09724	0	7.93714	2	1		135	3	0	1	PV	1200	1	1	5	0	1	1	0	1	1	0	1
2014	1	1	2	1	10.9227	0	17.2942	3	1		128	3	0	1	PV	1400	1	1	3	1	1	1	0	1	1	0	1
2014	1	2	1	1	18.0952	0	22.5735	6	1		139	3	0	1	PV	2800	1	1	4	0	0	0	0	0	0	1	1
2014	1	1	2	1	8.48327	0	9.24786	3	1		141	2	0	1	PV	1600	1	1	4	0	0	1	0	0	0	1	1
2014	1	1	2	1	7.75509	0	8.51968	3	1		123	3	1	1	PV	1600	1	1	4	0	0	1	1	0	1	1	1
2014	1	1	3	1	8.00996	0	12.5247	3	0		126	3	0	1	PV	1400	1	1	4	1	0	1	1	1	1	1	1
2014	1	1	2	1	3.6773	0	5.42492	2	0		134	3	1	1	PV	1200	1	1	3	0	0	1	1	0	0	0	1
2014	1	1	3	1	7.02692	0	9.68476	2	1		105	3	1	1	PV	1200	1	1	4	1	0	0	0	1	1	1	1
2014	1	1	1	1	5.35211	0	10.2673	2	1		131	3	1	1	PV	1200	1	1	5	0	0	1	0	0	0	0	1
2014	1	2	2	1	44.346	0	45.5111	7	1		128	3	0	1	PV	3200	1	1	3	1	0	1	1	1	0	1	1
2014	1	1	1	1	8.48327	0	10.4858	3	1		138	3	1	1	PV	1400	1	1	3	0	0	1	1	1	1	1	1
2014	1	2	1	0	23.3017	0	27.7436	7	1		132	3	0	1	PV	3200	1	1	4	1	0	1	0	0	0	1	1
2014	1	1	1	0	18.3501	0	21.3356	6	1		101	4	1	1	PV	2800	1	1	3	0	0	1	0	1	0	1	2
2014	1	1	2	1	4.66034	0	7.13614	2	1		135	3	1	1	PV	1200	1	1	4	1	0	0	0	0	0	0	1
2014	1	2	2	1	38.3386	0	39.5036	13	1	1	136	3	1	1	PV	5600	1	1	3	0	0	1	1	1	0	1	1
2014	1	1	1	0	6.99051	0	8.33764	3	1		133	3	1	1	PV	1600	1	1	4	1	0	1	1	0	1	0	1
2014	1	2	2	1	97.4666	0	107.224	12	1		95	3	1	1	PV	5200	1	1	5	0	0	0	1	0	0	1	2
2014	1	1	1	1	3.02194	0	5.17006	1	1		139	3	0	1	PV	800	1	1	3	0	1	1	0	0	0	0	1
2014	1	2	2	1	8.62891	1	8.62891	3	0		131	1	1	1	PV	1600	1	1	5	1	0	1	1	1	1	0	2
2014	1	1	2	1	2.4758	0	3.09476	1	1		138	3	1	1	PV	800	1	1	4	0	0	1	1	1	0	0	1
2014	1	2	2	1	27.2703	0	28.4353	7	1		132	3	1	1	PV	3200	1	1	4	0	0	1	1	0	0	1	1
2014	1	1	1	1	8.08277	0	13.9082	3	0		139	3	1	1	PV	1600	1	1	4	0	1	1	0	1	0	1	1
2014	1	1	2	1	4.47829	0	11.1411	2	0		127	3	1	1	PV	1200	1	1	5	0	0	0	1	0	0	0	2
2014	1	2	1	0	46.9675	1	47.9869	8	1		132	4	1	1	PV	3600	1	1	2	1	0	1	1	0	0	1	1
2014	1	1	2	1	9.4299	0	10.595	3	1		142	3	1	1	PV	1600	1	1	2	0	0	1	0	0	1	1	1
2014	1	2	2	1	6.1531	0	10.4129	3	1	1	136	3	1	1	PV	1600	1	1	4	0	1	1	1	0	1	0	1
2014	1	1	1	1	7.53664	0	12.7795	3	1		139	1	0	1	PV	1600	1	1	2	0	0	1	0	1	1	0	1
2014	1	1	2	1	7.82791	0	11.8329	3	1		130	3	0	1	PV	1600	1	1	3	0	1	1	0	0	0	0	1
2014	1	1	2	1	8.15559	0	10.1581	3	0		134	3	1	1	PV	1600	1	1	2	0	1	1	1	0	0	1	1
2014	1	2	2	1	17.986	0	25.4862	6	1		139	3	1	1	PV	2800	1	1	4	0	1	1	1	1	0	1	1
2014	1	1	2	1	8.5925	0	9.57554	3	1		130	3	0	1	PV	1600	1	1	4	0	0	1	1	0	1	1	1
2014	1	1	2	1	6.73564	0	8.73813	3	1		136	4	1	1	PV	1600	1	1	4	0	0	1	0	0	0	1	1
2014	1	1	2	1	7.75509	0	12.7431	3	1		137	2	1	1	PV	1600	1	1	5	0	1	1	0	0	0	0	2
2014	1	1	1	1	4.00498	0	11.8693	4	1		127	3	1	1	PV	2000	1	1	5	1	0	1	0	0	1	1	2
2014	1	1	1	1	4.5147	0	5.7526	2	1		115	3	0	1	PV	1200	1	1	5	0	1	1	1	1	0	0	1
2014	1	1	1	0	11.5052	0	21.1536	4	1		124	2	1	1	PV	2000	0	0	4	0	0	1	0	1	0	0	4
2014	1	1	2	1	5.3157	0	7.7915	2	1		130	3	1	1	PV	1200	1	1	4	0	0	1	0	0	0	0	1
2014	1	1	1	1	10.4129	0	11.0683	5	1		136	1	1	1	PV	2400	1	0	5	0	1	1	0	1	1	1	2
2014	1	1	2	1	14.7456	0	17.185	6	1		131	3	0	1	PV	2800	1	1	4	1	1	1	1	1	1	1	1
2014	1	1	2	1	12.7431	0	13.7626	5	1		139	2	1	1	PV	2400	1	1	2	0	0	1	1	0	1	0	1
2014	1	1	3	1	5.35211	0	7.75509	2	1		127	3	1	1	PV	1200	1	1	4	1	0	0	0	0	0	1	1
2014	1	1	2	1	6.26233	0	8.77454	2	1		134	3	1	1	PV	1200	1	1	4	0	0	0	0	0	1	0	1
2014	1	1	2	1	7.50023	0	9.24786	3	1		139	3	0	1	PV	1600	1	1	4	0	1	1	0	0	0	0	1
2014	1	1	1	1	20.4254	0	22.173	6	1		130	3	1	1	PV	2800	1	1	3	0	0	1	0	0	0	0	1
2014	1	1	3	1	4.18702	0	6.91769	2	1		139	3	1	1	PV	1200	1	1	3	0	1	0	1	0	0	1	1
2014	1	1	1	1	9.17504	0	9.97604	3	1		131	3	0	1	PV	1600	1	1	4	0	0	1	1	0	0	0	1
2014	1	1	2	0	8.00996	0	10.8498	3	1		136	3	0	1	PV	1600	1	1	2	0	0	1	0	1	0	0	1
2014	1	1	1	0	8.5925	0	10.7406	3	1		128	3	1	1	PV	1600	1	1	3	0	0	1	1	0	0	0	1
2014	1	1	2	1	7.68228	0	10.2673	3	1		130	3	0	1	PV	1600	1	1	3	0	0	0	0	0	0	1	1
2014	1	1	1	0	16.0199	0	17.4034	5	1		132	3	1	1	PV	2400	1	1	4	0	1	1	0	0	0	1	1
2014	1	1	2	1	6.33515	0	7.17255	3	1		116	3	1	1	PV	1600	1	1	2	0	0	1	1	1	0	0	1
2014	1	2	2	0	12.2698	0	15.6922	4	1	1	124	3	1	1	PV	2000	1	1	4	1	1	1	0	0	0	1	1
2014	1	1	2	1	11.7965	0	13.3621	4	1		139	3	1	1	PV	2000	1	1	4	1	1	1	1	0	1	1	1
2014	1	1	1	1	8.51968	0	10.5222	3	0		127	3	0	1	PV	1600	1	1	4	1	1	1	0	0	1	1	1
2014	1	1	2	1	7.50023	0	10.8498	3	0		131	3	0	1	PV	1600	1	1	4	1	1	1	1	1	1	1	1
2014	1	2	1	1	7.50023	0	10.7042	3	1	1	133	3	1	1	PV	1600	1	1	4	1	0	1	1	0	1	0	1
2014	1	1	2	1	13.6533	0	14.3451	4	0		132	3	0	1	PV	2000	1	1	4	1	1	1	1	0	1	1	1
2014	1	1	2	1	9.0294	0	9.53913	3	0		133	3	0	1	PV	1600	1	1	4	1	1	1	1	1	1	1	1
2014	1	1	1	1	8.51968	0	9.61195	3	0		139	2	1	1	PV	1600	1	1	5	0	0	1	1	1	0	0	1
2014	1	1	1	1	6.26233	0	7.7915	2	0		122	3	0	1	PV	1200	1	1	3	1	0	1	0	0	0	0	1
2014	1	1	2	1	8.00996	0	9.17504	3	0		124	3	1	1	PV	1600	1	1	4	1	0	1	1	0	1	1	1
2014	1	1	2	1	9.50272	0	10.9955	4	1		135	3	1	1	PV	2000	1	1	3	0	1	1	1	0	0	0	1
2014	1	1	3	1	7.97355	0	9.90322	3	1		137	3	1	1	PV	1600	1	1	4	1	1	1	1		1	1	1
2014	1	1	1	0	11.8693	0	12.998	4	1		137	3	0	1	PV	2000	1	1	4	1	0	1	1	0	1	1	1
2014	1	2	1	1	25.9959	0	30.0737	6	1		133	3	0		PV	2800
2014	1	1	2	1	7.24537	1	7.71868	3	0		131	2	1	1	PV	1600	1	1	4	0	1	0	0	0	0	0	1
2014	1	1	1	1	12.3426	1	12.7431	4	1		137	2	1		PV	2000
2014	1	1	2	1	11.9785	0	13.8354	4	1		127	3	1	1	PV	2000	1	1	4	1	0	1	0	0	1	1	1
2014	1	2	2	1	13.8718	0	14.2359	5	1		136	3	1	1	PV	2400	1	1	4	1	1	0	1	0	1	1	1
2014	1	1	2	1	16.9301	1	16.9301	5	0		131	3	1	1	PV	2400	1	1	2	0	0	1	1	0	0	0	1
2014	1	1	3	1	6.99051	0	7.97355	2	1		122	3	1	1	PV	1200	1	1	3	1	1	1	0	1	1	0	1
2014	1	2	2	1	19.2603	0	23.9206	6	1		132	3	0	1	PV	2800	1	1	4	1	1	1	1	1	1	1	5
2014	1	1	1	1	1.82044	0	6.9541	1	1		103	3	1	1	PV	800	1	1	2	0	0	1	1	1	0	0	1
2014	1	1	3	1	8.66532	1	8.66532	3	1		114	3	1	1	PV	1600	1	1	3	1	1	1	0	1	1	1	1
2014	1	1	3	1	14.4907	0	16.7481	5	1		129	4	1	1	PV	2400	1	1	3	0	1	1	1	1	0	1	1
2014	1	1	2	1	5.49774	0	6.80846	2	1		135	3	0	1	PV	1200	1	1	3	0	1	1	0	0	0	1	1
2014	1	1	1	1	2.18453	1	3.16757	1	0		121	3	1	1	PV	800	1	1	2	0	0	1	1	1	0	0	1
2014	1	1	1	1	7.09973	0	9.35708	3	1		128	3	0	1	PV	1600	1	1	3	0	1	1	0	1	0	0	1
2014	1	2	2	0	22.0638	0	32.9136	7	1		138	3	1	1	PV	3200	1	1	4	1	1	1	1	0	1	1	1
2014	1	1	3	1	7.13614	0	14.782	3	0		136	2	1	1	PV	1600	1	1	4	1	1	1	0	0	1	0	1
2014	1	1	3	1	9.57554	0	11.6508	4	0		131	3	0	1	PV	2000	1	1	3	0	1	1	0	1	1	1	1
2014	1	1	2	1	10.0853	0	11.3232	3	1		142	3	0	1	PV	1600	1	1	4	1	0	1	1	0	1	0	1
2014	1	1	2	1	12.998	1	18.4957	4	0		134	1	1	1	PV	2000	1	1	4	1	0	1	1	0	1	0	1
2014	1	1	1	1	6.00747	0	8.66532	2	0		134	1	1	1	PV	1200	1	1	4	1	1	1	1	0	1	0	1
2014	1	1	1	0	7.3546	0	10.2673	3	1		123	3	1	1	PV	1600	1	1	4	1	1	1	0	0	1	1	1
2014	1	2	2	1	14.6	0	17.5855	4	1		141	3	1	1	PV	2000	1	1	4	1	1	1	1	0	1	1	1
2014	1	1	2	1	2.4758	0	18.168	1	1		140	3	1	1	PV	800	1	1	4	0	1	1	1	0	1	0	1
2014	1	1	2	1	6.18951	1	9.8304	2	1		125	3	0	1	PV	1200	1	1	3	0	0	1	0	0	0	0	1
2014	1	1	1	1	13.7626	1	16.7845	5	1		130	2	0	1	PV	2400	1	1	4	0	1	1	0	0	1	1	1
2014	1	1	1	1	16.6025	0	17.6583	6	1		131	2	1	1	PV	2800	1	1	4	0	1	1	1	1	0	0	1
2014	1	1	2	1	2.07531	0	4.0778	1	1		127	1	1	1	PV	800	1	1	4	0	0	1	1	0	0	0	1
2014	1	1	3	1	8.22841	1	8.22841	3	1		127	3	0	1	PV	1600	1	1	4	0	0	1	0	0	0	1	1
2014	1	1	1	1	7.24537	0	9.50272	3	1		127	3	0	1	PV	1600	1	1	4	0	0	0	0	0	0	1	1
2014	1	1	1	1	4.73316	0	6.59001	3	1		137	3	1	1	PV	1600	1	1	4	0	0	1	0	1	1	0	1
2014	1	2	3	1	23.6658	0	28.1441	7	1		130	2	1	1	PV	3200	1	1	3	0	0	1	0	0	1	1	1
2014	1	1	2	1	5.82542	0	8.07	2	1		134	3	0	1	PV	1200	1	1	4	0	1	1	1	0	1	1	1
2014	1	2	1	1	24.758	0	27.5251	9	1		129	3	1	1	PV	4000	1	1	4	1	0	1	0	0	1	1	1
2014	1	1	1	1	4.25984	0	5.7526	2	1		134	3	1	1	PV	1200	1	1	4	1	1	1	1	0	1	0	1
2014	1	2	1	1	12.998	0	13.9446	5	1		138	3	0	1	PV	2400	1	1	2	1	0	1	1	0	1	0	1
2014	1	1	2	1	9.24786	0	10.2309	3	1		131	3	0	1	PV	1600	1	1	4	0	0	0	1	0	0	1	1
2014	1	1	2	1	19.0054	0	21.2628	6	1		134	3	0	1	PV	2800	1	1	4	0	0	1	0	1	0	1	1
2014	1	1	2	1	7.24537	0	11.0683	3	1		134	3	0	1	PV	1600	1	1	4	1	0	1	1	0	1	0	1
2014	1	1	2	1	3.34962	0	6.29874	2	1		124	3	0	1	PV	1000	1	1	3	1	0	1	1	0	1	1	1
2014	1	2	2	1	14.0174	0	20.9351	5	1		132	3	0	1	PV	2200	1	1	4	1	0	1	0	1	1	1	1
2014	1	1	2	1	5.49774	0	8.15559	2	1		133	3	0	1	PV	1200	1	1	4	1	1	1	1	1	1	1	1
2014	1	1	2	1	7.24537	0	10.0124	3	1		118	3	1	1	PV	1400	1	1	4	1	1	1	1	0	1	1	1
2014	1	1	2	1	23.3017	0	25.559	7	1		124	2	1		PV	3200
2014	1	1	1	1	5.97106	1	7.97355	3	1		139	3	1	1	PV	1600	1	1	5	0	1	1	0	0	1	0	4
2014	1	1	2	1	5.97106	1	7.82791	3	1		134	3	1	1	PV	1600	1	1	5	0	0	1	0	1	1	0	4
2014	1	1	2	1	14.9276	0	18.7506	5	1		128	3	0	1	PV	2400	1	1	3	0	1	1	1	0	1	1	1
2014	1	1	1	0	5.24288	0	6.33515	2	1		123	2	1	1	PV	1200	1	1	3	1	0	1	1	0	1	0	1
2014	1	1	2	1	4.66034	0	5.7526	2	1		125	3	1	1	PV	1200	1	1	4	0	0	1	0	1	0	1	1
2014	1	1	3	1	4.98802	0	6.29874	2	1		129	3	1	1	PV	1200	1	1	3	0	0	1	0	0	0	0	1
2014	1	1	2	1	6.00747	1	6.99051	2	1		139	3	1	1	PV	1200	1	1	4	0	1	0	0	1	1	0	1
2014	1	2	3	1	24.3575	0	27.8164	1	1		135	3	1	1	PV	800	1	1	3	0	0	0	1	1	1	1	1
2014	1	1	3	1	5.17006	0	6.40796	2	1		135	3	0	1	PV	1200	1	1	3	0	0	0	0	0	0	1	1
2014	1	2	1	0	12.0149	0	12.7067	4	1	1	137	3	0	1	PV	2000	1	1	5	1	1	1	0	0	1	1	1
2014	1	1	3	1	5.24288	0	5.82542	2	1		135	3	0	1	PV	1200	1	1	4	1	1	0	1	0	1	1	1
2014	1	1	1	0	10.777	0	12.3426	3	1		129	3	1	1	PV	1600	1	1	4	1	0	1	0	0	1	1	1
2014	1	2	1	0	6.26233	0	10.9227	2	1	1	97	4	1	1	PV	1200	1	1	2	1	1	0	0	1	1	1	1
2014	1	1	1	0	10.4129	0	12.7431	4	1		137	3	1	1	PV	2000	1	1	4	1	1	1	1	1	1	1	1
2014	1	1	3	1	10.1217	0	11.7965	4	1		140	3	0	1	PV	2000	1	1	4	0	0	0	0	0	1	1	1
2014	1	1	2	1	14.0902	0	15.2553	5	1		135	3	0	1	PV	2400	1	1	4	1	1	1	0	0	1	1	1
2014	1	1	2	1	3.31321	1	3.31321	1	1		117	3	0	1	PV	800	1	1	3	0	0	1	0	0	0	0	1
2014	1	1	1	0	10.0124	1	10.777	4	0		136	3	1	1	PV	2000	1	1	4	0	0	1	0	0	1	1	1
2014	1	1	1	1	5.82542	0	8.33764	2	1		123	3	0	1	PV	1200	1	1	3	0	1	1	0	1	0	1	1
2014	1	1	1	0	10.4858	1	10.9955	4	1		131	3	0	1	PV	2000	1	1	5	1	1	1	0	1	1	1	5
2014	1	2	1	1	21.991	0	29.0907	7	1		137	2	1	1	PV	3000	1	1	2	1	0	1	1	1	1	1	1
2014	1	1	1	1	6.66283	0	11.3232	3	1		140	3	1	1	PV	1600	1	1	4	1	1	1	1	0	1	1	1
2014	1	1	1	0	6.51719	0	9.28427	3	1		122	3	0	1	PV	1400	1	1	4	1	0	0	0	0	1	0	1
2014	1	1	1	1	7.97355	0	9.61195	3	1		132	2	0	1	PV	1400	1	1	4	0	0	0	0	0	0	1	1
2014	1	2	2	1	16.9665	0	20.1341	6	1		132	2	1	1	PV	2800	1	1	4	0	0	0	0	1	0	1	1
2014	1	1	1	1	1.01945	0	2.76708	1	1		136	1	1	1	PV	800	1	1	3	0	0	0	0	1	0	1	1
2014	1	1	2	1	7.02692	0	9.53913	3	1		126	2	1	1	PV	1400	1	1	4	0	0	0	1	0	0	1	2
2014	1	1	3	1	2.94912	1	4.98802	1	1		136	3	1	2	PV	800	1	1	4	0	0	0	0	1	0	0	1
2014	1	1	1	1	5.38852	0	7.97355	2	1	1	124	2	1	2	PV	1200	0	0	2	0	0	1	0	1	0	1	5
2014	1	1	2	1	6.08028	0	9.06581	2	1		141	3	0	1	PV	1000	1	1	4	1	0	1	1	0	1	1	1
2014	1	1	1	1	10.7406	0	12.2698	4	1		138	3	0	1	PV	2000	1	1	3	1	1	1	0	1	1	1	1
2014	1	2	1	0	12.9252	0	13.7626	5	1	1	122	3	0	1	PV	2400	1	1	4	1	1	1	0	0	1	1	1
2014	1	1	2	1	11.2868	0	13.6169	4	1		127	3	1	1	PV	2000	1	1	2	0	1	1	1	0	0	1	1
2014	1	1	2	1	12.4154	1	19.8428	5	1		137	3	0	1	PV	2200	1	1	4	0	0	1	0	0	0	1	1
2014	1	2	1	1	8.51968	0	8.66532	3	1	1	138	3	0	1	PV	1400	1	1	3	0	0	0	0	0	0	0	1
2014	1	1	1	0	5.60697	1	10.0124	2	1		135	3	1	1	PV	1000	1	1	4	1	1	0	1	0	1	0	1
2014	1	1	1	1	5.86183	1	9.8304	2	1		135	3	0	1	PV	1000	1	1	3	0	1	1	1	1	1	0	1
2014	1	1	2	1	10.5222	1	12.998	4	1		129	3	1	1	PV	1800	1	1	3	0	0	0	1	0	1	1	1
2014	1	1	1	1	10.4858	0	17.003	4	0		133	2	1	1	PV	2000	1	0	4	1	1	1	0	0	1	1	5
2014	1	1	1	1	8.993	1	8.993	3	1		134	3	0	1	PV	1400	1	1	3	0	0	1	0	0	0	0	1
2014	1	1	2	1	5.17006	1	10.7406	1	1		134	1	0	1	PV	600	1	1	3	0	0	1	1	0	0	0	1
2014	1	2	2	1	65.4996	1	67.7569	6	1		133	3	1	1	PV	2800	1	1	4	0	0	1	0	0	0	1	1
2014	1	2	2	1	24.5032	1	25.1585	8	1		135	3	0	1	PV	3600	1	1	3	1	0	0	1	1	1	1	1
2014	1	1	1	1	7.64587	1	11.3232	3	0		130	3	0	1	PV	1600	0	0	5	1	1	1	0	0	1	0	5
2014	1	1	2	1	9.46631	1	11.4688	3	0		116	4	0	1	PV	1600	1	1	5	1	0	0	1	1	0	0	2
2014	1	1	1	1	5.42492	1	6.59001	2	0		133	3	1	1	PV	1200	1	1	3	1	0		1	1	1	1	5
2014	1	1	1	1	9.68476	1	12.8523	3	0		137	3	1	1	PV	1600	1	1	4	0	0	0	1	0	0	1	1
2014	1	1	2	0	12.4882	1	12.4882	4	1		130	3	0	1	PV	2000	1	1	4	1	1	1	1	1	1	1	5
2014	1	1	2	1	4.22343	1	4.22343	2	1		128	3	0	1	PV	1200	1	1	3	0	0		1	0	1	0	1
2014	1	1	1	0	8.73813	1	9.32068	3	1		129	1	1	1	PV	1600	1	1	4	1	1	1	0	0	1	0	5
2014	1	1	1	0	7.97355	1	7.97355	3	1		126	1	1	1	PV	1600	1	1	4	1	1	1	0	0	1	0	1
2014	1	1	1	1	7.02692	1	8.993	3	1		130	3	1	1	PV	1600	1	1	4	0	0	1	0	0	0	0	1
2014	1	2	1	1	8.993	1	10.6678	4	1		133	3	0	1	PV	2000	1	1	4	0	0	1	0	0	0	0	1
2014	1	1	1	0	8.00996	1	11.2503	3	0		120	2	1	1	PV	1600	1	1	5	0	1	0		0	1	1	5
2014	1	1	1	0	10.4858	1	10.4858	3	1		136	1	1	1	PV	1400	0	1	5	1	0	1	0	1	0	1	3
2014	1	1	1	0	6.99051	1	7.90073	3	0		131	3	1	1	PV	1600	1	1	4	1	1	1	0	0	1	1	1
2014	1	1	1	0	6.99051	1	6.99051	3	1		135	3	0	1	PV	1600	1	1	4	0	0	1		0	1	1	1
2014	1	1	1	0	7.64587	0	17.0758	3	0		125	1	1	1	PV	1600	1	1	4	1	1	1	0	0	1	0	1
2014	1	1	1	1	3.6773	0	20.0977	2	1		117	3	1	1	PV	1200	1	1	3	1	1	1	0	1	1	0	5
2014	1	1	1	1	5.13365	1	5.13365	1	1		137	3	1	1	PV	800	1	1	4	0	0	1	0	1	0	0	1
2014	1	1	1	0	7.82791	1	8.92018	3	1		124	3	0	1	PV	1600	1	1	4	0	1	0	0	0	1	1	1
2014	1	1	1	0	8.993	1	12.6703	3	1		132	3	1	1	PV	1600	1	1	4	1	1	1	0	1	1	1	1
2014	1	1	3	1	11.2503	0	15.5102	4	1		117	3	1	1	PV	2000	1	1	4	1	1	1	0	0	1	0	1
2014	1	2	2	1	24.5032	0	27.9984	6	0		123	3	0	1	PV	2800	1	1	4	0	0	0	1	0	0	0	1
2014	1	1	3	1	5.17006	0	11.5052	2	1		129	3	0	1	PV	1200	1	1	4	1	0	0		0	1	1	1
2014	1	2	3	1	7.97355	0	26.5785	3	1		121	3	1	1	PV	1600	1	1	4	0	1	1	0	1	0	1	5
2014	1	1	2	1	5.3157	1	16.4932	2	1		128	2	0	1	PV	1200	1	1	4	0	1	1	0	1	1	1	1
2014	1	1	2	1	7.75509	0	9.06581	3	1		122	3	1	1	PV	1600	1	1	4	0	1	1	1	1	0	1	5
2014	1	2	1	1	6.84487	0	28.6902	2	0		94	3	1	2	PO	800	1	1	3	0	0	0	0	0	0	0	1
2014	1	2	1	0	14.6728	0	39.3216	3	1		95	1	1	1	PO	1200	1	1	3	1	0	0	1	0	0	1	1
2014	1	2	1	1	40.0134	0	53.0842	10	1	1	86	1	1	1	PO	4000	1	0	5	1	1	1	1	1	1	1	5
2014	1	2	1	0	8.00996	0	37.6104	2	1		126	1	1	1	PO	800	1	1	4	1	1	1	1	1	1	1	2
2014	1	2	2	1	10.5222	0	45.5839	3	1		94	3	1	1	PO	1200	1	0	5	1	0	1	1	1	1	1	5
2014	1	2	1	1	17.986	0	27.8892	5	1		95	4	1	1	PO	2000	1	1	3	0	0	1	0	0	1	0	5
2014	1	2	2	1	11.578	1	11.578	4	1		119	4	0	1	PO	1600	1	0	3	0	0	0	0	0	0	1	4
2014	1	2	1	0	40.4867	0	46.0208	9	1		98	1	1	1	PO	3600	0	0	3	1	0	1	1	1	1	1	5
2014	1	2	1	1	12.0149	0	38.4114	3	1		122	3	0	1	PO	1200	1	1	3	1	0	0	1	1	1	1	1
2014	1	1	2	1	8.33764	0	13.5077	2	1		110	1	1	1	PO	800	1	0	5	1	0	1	0	0	1	1	5
2014	1	1	1	1	8.15559	0	14.2723	2	1		103	1	0	1	PO	800	1	0	3	0	0	1	0	0	0	0	5
2014	1	2	1	1	7.24537	0	36.6637	1	1		110	3	1	2	SL	600	0	0	4	1	0	1	0	1	1	1	5
2014	1	1	1	0	7.17255	0	19.1875	2	1		132	1	1	1	PO	1000	1	0	5	0	0	1	1	0	1	1	5
2014	1	2	1	1	4.33266	0	8.26482	2	1	1	104	3	1	1	SL	1200	0	0	4	1	1	1	0	1	1	0	5
2014	1	1	1	1	4.00498	0	12.0149	2	0		116	1	0	1	SL	1200	0	0	4	1	1	0	0	0	0	1	5
2014	1	1	2	1	4.00498	0	17.2578	2	1		93	1	1	1	SL	1200	0	0	5	1	1	1	0	0	1	1	5
2014	1	1	1	1	5.02443	0	17.003	2	1		101	1	0	1	SL	1200	0	0	4	0	0	1	0	0	1	1	5
2014	1	1	2	0	3.49525	0	8.48327	1	1		98	1	0	1	SL	600	1	1	3	0	0	0	0	0	0	0	5
2014	1	1	1	1	6.91769	0	11.7601	2	0		102	3	0	1	SL	1200	1	0	4	0	1	0	0	0	0	0	1
2014	1	1	1	1	6.00747	0	9.50272	2	1		125	4	0	1	SL	1200	1	0	4	1	0	1	0	0	1	1	5
2014	1	1	2	1	7.97355	0	14.8184	2	1		96	3	1	1	PO	800	1	1	5	0	0	0	1	0	0	0	1
2014	1	1	1	0	6.00747	1	6.00747	2	0		92	3	0	1	SL	1200	1	1	3	1	1	1	1	1	1	0	1
2014	1	2	2	1	6.26233	0	43.8363	2	1		106	3	1	1	SL	1000	1	0	1	1	1	1	0	1	0	0	5
2014	1	1	1	0	4.00498	1	4.00498	1	1		117	1	0	1	SL	600	1	0	4	0	0	0	0	0	1	0	5
2014	1	1	2	1	10.4858	0	24.576	4	1		97	4	1	1	SL	2400	1	1	2	0	0	0	1	0	0	0	4
2014	1	2	2	1	2.00249	0	43.5086	1	1	1	114	3	1	1	SL	600	1	1	5	1	0	1	1	1	1	1	1
2014	1	1	1	1	2.98553	0	13.5077	1	1		103	3	0	1	SL	600	1	1	3	0	0	0	0	1	1	0	1
2014	1	1	1	1	4.47829	0	13.5077	2	1		96	3	1	1	SL	1200	1	1	3	0	0	0	0	0	0	0	1
2014	1	1	1	0	8.993	1	8.993	3	1		97	3	0	1	SL	1800	1	0	4	0	0	0	1	0	0	1	5
2014	1	1	1	0	3.49525	1	3.49525	2	0		102	1	1	1	SL	1200	1	1	5	1	1	1	1	0	0	0	5
